# Supplementary material for: Poly(glycerol itaconate) Crosslinking via the aza-Michael Reaction—A Preliminary Research
Source: Materials (Basel). 2023 Nov 24;16(23):7319. doi: 10.3390/ma16237319 (PMC10707276; doi:10.3390/ma16237319)
Supplement: Supplementary file 1 [file materials-16-07319-s001.zip]

Archive with 1 entries (1 files):
- materials-2673862-supplementary.pdf
